# Supplementary material for: Promotion of B(C6F5)3 as Ligand for Titanium (or Vanadium) Catalysts in the Copolymerization of Ethylene and 1-Hexene: A Computational Study
Source: Polymers (Basel). 2023 May 24;15(11):2435. doi: 10.3390/polym15112435 (PMC10255729; doi:10.3390/polym15112435)
Supplement: Supplementary file 1 [file polymers-15-02435-s001.zip]

Archive with 1 entries (1 files):
- polymers-2367563-supplementary.pdf
